# Supplementary material for: Application of Surgical Apgar Score in intracranial meningioma surgery
Source: PLoS One. 2017 Apr 6;12(4):e0174328. doi: 10.1371/journal.pone.0174328 (PMC5383036; doi:10.1371/journal.pone.0174328)
Supplement: S1 File — (XLSX) [file pone.0174328.s001.xlsx]

## Sheet: Sheet1
			symptom/sign/grade												underlying disease											laboratory data											SAS score
age	sex	BMI	GCS	duration	headcahe	seizure	limb weak	vomiting	blur vision	VF defect	mental change	aphasia	other	Karnofsky performance	ASA state	ASA>2	CAD	DM	HTN	CRF <60	ESRD	CVA/TIA	other disease	AT use	antithrombotic use	WBC	Hb	platelet	PT INR	ER op	preop TAE	op time	EVD	VP shunt	intraop BT	iOP BT	blood loss	score	lower MAP (2/3 DAP+1/3SBP)	score	lower HR	score	SAS	tumor location	Classification A	Classification B	peritumoral edema	size	tumor No
71	0	26.7	15	2	0	0	0	0	1	0	0	0	blurr vision	80	3	1	0	1	1	0	0	0		0	0	8000	14.5	210	0.98	0	1	11.4	0	0	0	0	550	2	65.3	2	54	4	8	sphenoid ridge	3	1	2	6.6	1
59	1	20.1	15	24	1	0	0	0	0	0	0	0		70	2	0	0	0	0	0	0	0	anemia	0	0	5200	9.8	215	0.98	0	0	14.2	0	0	0	0	650	1	63.3	2	50	4	7	convexity	1	1	1	7.3	1
62	0	24.3	15	6	1	0	0	0	0	0	0	0		80	3	1	1	1	1	0	0	0	CAD S/P PTCA	0	0	6800	12.5	254	1	0	0	4.8	0	0	0	0	20	3	54	1	50	4	8	convexity	1	0	0	1.5	1
77	1	23.7	15	1	0	1	0	0	0	0	0	0		60	3	1	0	1	1	0	0	1	1. old CV 2. frontal traumatic ICH s/p lobectomy	1	1	3900	10.6	196	1.03	0	0	12.3	1	1	4:2u	1	600	2	50	1	56	3	6	sphenoid ridge	3	1	1	4.9	1
48	0	20.9	15	1	1	0	0	0	0	0	0	0		70	2	0	0	0	0	0	0	0	hyperthyroidism s/p	0	0	10600	8.2	497	1.06	0	0	9	0	0	1:6u	1	700	1	59.3	2	58	3	6	convexity	1	0	2	5.6	1
74	0	26.8	15	6	0	0	0	0	0	0	0	0	vertigo	80	3	1	0	1	1	0	0	0		0	0	11100	12.5	233	1	0	0	5.3	0	0	0	0	100	3	56.7	2	60	3	8	convexity	1	0	0	2.1	1
56	0	24.4	15	2	1	0	0	0	0	0	0	0	syncope	70	2	0	0	0	0	0	0	0	hyperthyroidism	0	0	7600	13.2	265	0.93	0	0	9	0	0	0	0	350	2	70.7	3	64	3	8	sellar	3	1	0	3	1
62	1	29.6	15	12	1	0	0	0	0	0	1	0	poor memory	70	2	0	0	0	1	0	0	0		0	0	6200	15	216	0.93	0	1	15.1	0	0	1:2u/4:2u	1	950	1	60.7	2	52	4	7	sphenoid ridge	3	1	1	5.7	1
61	1	29.6	15	24	1	0	0	1	0	0	0	0		70	2	0	0	0	1	0	0	0		0	0	6200	15	216	0.93	0	1	15.1	0	0	1:2u/4:2u	1	950	1	64	2	52	4	7	sphenoid ridge	3	1	1	6.7	1
66	1	27.1	15	0.25	1	0	0	0	0	0	0	0	syncope	70	2	0	0	0	0	0	0	0	arrythmia	0	0	14500	14.8	228	1.03	0	1	7	0	0	1:2u/4:2u	1	1000	0	64.7	2	52	4	6	falx	2	0	1	6	1
64	0	22.8	15	24	0	0	0	0	0	1	0	0	hemianopisia	60	3	1	0	1	1	0	0	0		0	0	5600	14.2	290	0.98	0	0	9.5	0	0	0	0	200	2	43.3	1	60	2	5	sellar	3	1	0	2.1	1
63	0	20.4	15	6	1	0	0	0	0	0	0	0	syncope	60	3	1	0	0	0	0	0	0	SLE	0	0	3900	10.8	211	1.05	0	0	8.3	0	0	0	0	50	3	66.7	2	56	3	8	falx	2	1	1	3.9	1
32	1	27.7	15	6	0	0	0	1	1	0	0	0	blurr vision	70	2	0	0	0	0	0	0	0		0	0	6000	14	212	1.03	0	1	15.3	0	0	4:4u	1	850	1	63.3	2	69	2	5	falx	2	0	2	5.6	1
57	0	18.2	15	1	1	1	0	0	0	0	0	0		60	2	0	0	0	0	0	0	0		0	0	6600	12.8	325	0.99	0	0	10.9	0	0	1:4u	1	800	1	58.7	2	64	3	6	sphenoid ridge	3	1	2	4.3	1
60	1	18.4	15	2	0	0	0	0	1	0	0	0	blurr vision	70	2	0	0	0	0	0	0	0	ICRBBB	0	0	9600	13.5	186	1.06	0	0	6.7	0	0	0	0	750	1	53	1	46	4	6	sphenoid ridge	3	1	1	3.8	1
65	1	22.2	15	3	0	0	0	0	0	0	0	0	CN 5,6,7,8 S/S	60	2	0	0	0	1	0	0	0		0	0	3200	10.2	121	0.97	0	0	11.3	0	0	0	0	70	3	58.7	2	48	4	9	cp angle	4	1	0	2.6	1
60	0	33.3	15	12	1	0	0	0	0	0	0	0		70	3	1	0	1	1	0	0	0	hepatitis C	0	0	11100	14.9	310	1.02	0	0	10	0	0	0	0	200	2	66.7	2	54	4	8	convexity	1	0	2	3.6	1
29	0	22.2	15	0.25	1	0	1	0	0	0	0	0		70	2	0	0	0	0	0	0	0		0	0	10000	11.8	251	1.09	0	1	8.1	0	0	2:4u/4:8u	1	2000	0	53.3	1	58	3	4	convexity	1	1	1	7	1
51	0	23.5	15	0.25	1	0	1	1	0	0	0	0		70	2	0	0	0	0	0	0	1		0	0	7200	13.5	226	1.01	0	0	9.9	0	0	1:4u/4:2u	1	800	1	57.3	2	62	3	6	convexity	1	1	1	4.2	1
62	1	22.7	10	12	0	0	0	0	0	0	0	1	aphsia	60	2	0	0	0	0	0	0	0		0	0	8700	14.4	282	0.95	0	0	11.2	0	0	0	0	400	2	63.3	2	60	3	7	falx	2	0	1	6.5	1
67	1	26.7	15	2	0	1	1	0	0	0	0	0		70	3	1	0	1	1	0	0	0		0	0	12200	12.9	172	0.94	0	1	14.9	0	0	4:5u	1	1300	0	52	1	48	4	5	falx	2	1	1	6.4	1
75	1	31.6	15	12	0	0	0	0	0	0	1	0	memory loss	80	2	0	0	1	1	0	0	0		0	0	6700	12.2	275	1	0	0	13.4	0	0	1:9u/2:8u/4:1u	1	2100	0	62.3	2	60	3	5	convexity	4	1	1	7.5	1
69	0	22	15	0.25	0	0	1	0	0	0	0	0		70	3	1	0	1	1	0	0	0		0	0	6800	12.6	226	0.98	0	1	11.3	0	0	1:2u	1	250	2	48	1	50	4	7	convexity	1	1	1	4	1
46	0	19.5	10	0.25	0	0	0	1	0	0	0	1	aphsia	40	3	1	0	0	0	0	0	0		0	0	20100	13.1	213	1.01	1	0	4.75	0	0	0	0	300	2	52	1	72	2	5	convexity	2	0	2	6.1	1
71	1	28.3	15	0	0	0	0	0	0	0	0	0		40	3	1	1	1	1	0	0	0	bladder cancer/cellulitis/pneumonia	1	2	11800	10.6	220	1.04	0	0	6.3	0	0	1:2u	1	600	2	52.6	1	60	3	6	convexity	1	1	1	2.8	1
39	1	27.4	15	0.25	0	0	0	1	1	0	0	0	blurr vision	70	2	0	0	0	0	0	0	0		0	0	19100	14.1	313	1.02	0	1	9.3	1	1	4:2u	1	550	2	86	3	60	2	7	cerebellum	4	1	1	5.2	1
66	0	20.2	15	6	1	0	1	0	1	0	0	0	blurr vision	70	3	1	0	0	0	0	0	0		0	0	5800	13	217	1.08	0	1	17	0	0	0	0	550	2	56	2	52	4	8	sphenoid ridge	3	1	2	6	1
78	1	21.2	15	0.1	0	0	1	1	0	0	0	0		60	3	1	0	0	0	0	0	1		1	1	5100	13.2	191	1.02	0	0	7.2	0	0	0	0	150	2	59	2	58	3	7	convexity	1	0	1	3	1
54	0	31	15	12	0	0	0	0	0	1	0	0	blindness	70	3	1	0	1	0	0	0	0	schizophrenia	0	0	7200	13.2	196	1.02	0	0	14.3	0	1	4:6u	1	1500	0	40	1	48	4	5	sellar	3	1	0	3.9	1
56	0	20.4	15	0.75	0	0	1	0	0	0	0	0		70	3	1	0	0	1	0	0	0	Af	0	0	12300	12.6	218	0.95	0	0	7	0	0	1:2u	1	600	2	52.7	1	58	3	6	falx	2	1	0	4.5	1
45	0	21.9	15	2	1	0	0	0	0	0	0	0		80	3	1	0	0	0	0	0	0	TB/lung cancer	0	0	5400	12.3	299	1.16	0	1	7	0	0	1:2u	1	400	2	62	2	60	3	7	convexity	1	0	0	6	1
69	0	25.8	15	0.1	1	0	0	1	0	0	0	0	fever	80	3	1	0	0	1	0	0	0	suspected CNS infection	0	0	18700	12.6	175	1.08	0	0	12	0	0	1:4u/4:2u	1	850	1	63.3	2	42	4	7	cerebellum	4	1	1	5.1	1
86	0	29.5	15	0.5	0	0	1	0	0	0	1	0	psychosis	60	3	1	0	1	1	1	0	0		0	0	6500	9.1	176	1.03	0	0	8.45	0	0	1:6u	1	800	1	38.7	0	50	1	2	falx	2	0	1	2	1
44	0	29.6	15	11	1	0	1	0	0	0	0	0		60	2	0	0	0	0	0	0	0	hepatitis B	0	0	7600	12.5	283	1.08	0	1	14.1	0	0	4:2u	1	750	1	55	2	64	3	6	falx	2	1	2	6	1
44	1	24.4	15	24	1	1	0	0	0	0	0	0		60	3	1	0	0	0	0	0	0	liver elevated, AED result	0	0	5100	16.4	184	1.17	0	0	13.6	0	0	1:2u	1	500	1	66.7	2	60	3	6	falx	2	1	1	4	3
85	0	26.9	15	4	0	0	0	0	0	0	0	0	diploria	60	3	1	0	0	0	0	0	0		0	0	10600	10.7	151	1.05	0	0	9.23+13.26	1	1	1st: 4:2u// 2nd:1:4u/2:2u	1	550	2	55	2	68	2	6	cp angle (pertrous)	4	1	0	5.6	1
85	1	24.6	15	8	0	0	1	0	0	0	0	0		60	3	1	0	0	1	1	0	1	old stroke 10yrs	0	0	11200	13.5	254	0.98	0	0	9	0	0	1:8u/2:4u	1	1500	0	60	2	70	2	4	convexity	1	0	0	6.7	1
47	1	27.5	15	7	1	0	1	0	0	0	0	0	0	70	2	0	0	0	1	0	0	0		0	0	8100	14.2	301	0.99	0	1	10.3	0	0	1:4u/2:4u	1	1100	0	36	0	52	4	4	falx	2	1	0	5.5	1
54	1	28.7	15	1	1	0	0	0	0	1	0	0	nasal hemianopsia	70	3	1	0	1	0	0	0	0		0	0	8700	14	209	1.02	0	1	11	0	0	1:4u	1	850	1	76.7	3	52	4	8	sphenoid ridge	3	1	1	7	1
70	1	27.6	15	9	1	0	0	0	0	0	0	0		70	3	1	0	0	1	0	0	0	C spine s/p op	0	0	5500	14.2	235	1.01	0	0	4.5	0	0	1:20u/2:2u/3:2u	1	3500	0	50.7	1	70	2	3	falx	2	0	1	9	1
63	0	25.8	15	0	0	0	0	1	0	0	0	0	0	90	3	1	0	0	1	0	0	1	brain tumor s/p+VP shunt	0	0	6200	12.1	279	1.01	0	0	8.25	0	1	0	0	300	2	57.3	2	58	3	7	convexity	1	0	0	2.5	1
54	0	21	15	12	1	0	1	1	0	0	0	1	slurred speech	70	2	0	0	0	0	0	0	0	hemolytic anemia	0	0	700	8	145	0.99	0	0	13.75	0	0	1:4u/2:14u/3:12u/4:6u	1	2600	0	48.6	1	48	4	5	sphenoid ridge	3	1	1	6.5	1
74	0	20	6	2	0	0	1	0	0	0	0	0	tumor bleeding	20	3	1	0	0	1	1	1	0		0	0	10200	12.3	176	1.01	1	1	4	0	1	1:4u	1	650	1	46.7	1	78	1	3	convexity	1	1	1	6.4	1
74	0	21.8	14	1	0	0	1	0	0	0	1	0	memory impair	70	3	1	0	0	0	0	0	0		1	1	9300	12.7	171	1.01	0	0	9	0	0	4:2u	1	430	2	59.3	2	38	4	8	convexity	2	0	1	7	1
72	0	34.6	15	1	0	0	0	1	0	0	1	0	learning loss	70	3	1	0	1	1	0	0	0		0	0	6000	13.5	164	1	0	0	7.8	0	0	0	0	100	3	56.6	2	66	2	7	CP angle	4	1	0	1	1
34	1	27.3	15	1	0	1	0	0	0	0	0	0	focal convulsion under AED/mental retard	50	2	0	0	0	0	0	0	0	central nerve system tuberculosis + cerebral plasy	0	0	5700	15	291	1.05	0	0	6.01	0	0	0	0	50	3	56	2	56	3	8	convexity	1	0	0	1.2	1
65	1	23.4	15	5	1	0	0	0	0	0	0	0		80	3	1	0	0	0	0	0	0	HCC and cirrhosis	0	0	5400	13.2	126	1.1	0	1	11.8	0	0	1:4u/3:24u	1	500	2	50	1	50	4	7	plann sphenoidale	3	1	0	4.5	1
56	0	20.8	15	3	0	0	0	0	0	1	0	0	blindness	70	5	1	0	0	0	0	0	0	Hepatitis C	0	0	4600	12.6	59	1.29	0	0	4.4	0	0	2:4u/3:48U/4:8u	1	2600	0	56.6	2	58	3	5	sellar	3	1	0	4.4	1
65	0	23.8	15	2	0	0	1	0	0	0	0	0		70	3	1	0	0	0	0	0	0		0	0	4800	12.4	213	1.02	0	1	5.25	0	0	0	0	100	3	60.6	2	56	3	8	convexity	1	0	0	5	1
76	1	22	10	0.25	0	0	1	0	0	0	0	0	cavnous tumor s/p radiosurgery	50	3	1	0	1	0	0	0	1		0	0	5700	14.2	257	1.03	0	0	4.6	0	1	0	0	100	3	56.6	2	78	1	6	CP angle	4	1	0	3.3	2
69	1	23.4	15	2	0	1	0	0	0	0	0	0	syncope	50	2	0	0	0	0	0	0	0		0	0	5900	13.2	180	1.01	0	0	5.53	0	0	1:2u	1	250	2	63.3	2	58	3	7	convexity	1	0	2	3.7	1
78	0	19.9	15	13	0	0	0	0	0	0	1	0	memory loss	80	3	1	0	1	1	1	0	0		0	0	9200	11.3	224	0.97	0	0	10	0	0	1:3u/4:4u	1	1500	0	43.3	1	60	3	4	sphenoid ridge	3	1	2	4	1
38	0	31.6	15	3	0	0	0	0	0	0	0	0		90	1	0	0	0	0	0	0	0		0	0	5600	12.6	338	1.01	0	0	6.6	0	0	1:2u	1	500	2	71.3	3	74	1	6	convexity	1	0	0	7	1
61	0	29.9	15	0.1	1	0	0	0	0	1	0	0	visual field defect	90	3	1	0	1	1	0	0	0		0	0	8100	11.3	220	0.94	0	0	14.05	0	0	1:6u	1	1200	0	60	2	64	3	5	falx	2	0	1	3.5	2
63	1	24.4	15	1	0	0	0	0	0	0	0	1	naming aphsia	70	2	0	0	0	0	0	0	0	GB stone	0	0	8600	14.8	266	1	0	0	8	0	0	4:2u	1	350	2	60	2	68	2	6	convexity	1	0	0	5	1
51	1	23.2	15	5	1	0	0	0	1	0	1	0	left blurred vision, incorhernet speech	70	3	1	0	1	1	0	0	0		0	0	8600	15.7	261	0.97	0	1	11.4	0	0	1:4u	1	1000	0	62.8	2	76	1	3	sphenoid ridge	3	1	2	6.3	1
65	0	20.4	15	4	0	0	0	0	0	0	0	0	syncope	90	2	0	0	0	0	0	0	1		0	0	9500	12.2	427	1	0	0	5.5	0	0	0	0	150	2	58	2	65	3	7	convexity	1	1	0	1.7	1
55	0	23.4	15	5	1	0	0	0	0	0	0	1	aphasia	60	3	1	0	0	0	0	0	0		0	0	4800	14.1	256	1.05	0	0	8.9	0	0	1:8u/2:6u	1	2400	0	56.7	3	40	4	7	convexity	1	0	2	7.5	1
69	0	29.7	13	15	0	1	1	0	0	0	0	0		50	3	1	0	1	1	0	0	0		1	1	9400	16.1	175	1.01	0	1	21.1	0	0	1:2u/2:4u/4:4u	1	1200	0	51.7	1	57	3	4	falx	2	1	1	7.5	1
72	0	21.8	15	5	1	0	0	0	0	0	0	0		80	3	1	0	1	1	0	0	1	parathyroidism	0	0	7900	14	239	1.03	0	1	6.41	0	0	1:4u	1	850	1	58.3	3	78	1	5	falx	2	0	0	2.2	1
52	0	23.2	15	0.3	0	0	1	0	0	0	0	0		90	3	1	0	0	1	0	0	0		0	0	6700	15	257	0.98	0	1	7.28	0	0	4:2u	1	600	2	52	1	72	2	5	convexity	1	0	0	6	1
64	0	27	15	12	0	1	0	0	0	0	0	0	unsteady gait	90	2	0	0	1	0	0	0	0	s/p thyroidectomy	0	0	8200	13.6	181	0.98	0	1	6.77	0	0	0	0	250	2	54	1	48	4	8	convexity	1	0	2	2.6	1
62	1	22.6	15	1	0	1	0	0	0	0	0	0	0	80	2	0	0	0	0	0	0	0		0	0	7800	13.6	220	1.03	0	1	10.58	0	0	1:2u	1	200	2	55	1	58	3	6	falx	2	0	1	7	1
59	1	30.4	15	3	0	0	0	0	1	0	0	0	blurr vision	70	2	0	0	0	0	0	0	0	anexity at PSY	0	0	9200	14.7	276	0.99	0	0	8.7	0	0	1:2u	1	800	1	70.1	3	58	3	7	convexity	1	0	1	5.2	1
61	1	25.4	15	12	0	0	0	0	0	1	0	0	blindness	70	2	0	0	0	1	0	0	0		0	0	5300	14.9	205	0.96	0	0	12.1	0	0	4:2u	1	350	2	60.3	2	50	4	8	intraobrital	3	1	0	1.9	1
76	0	19.3	15	1	0	1	0	0	0	0	0	0	0	90	3	1	0	0	0	0	0	0		0	0	12000	12.7	227	0.96	0	0	10.45	0	0	1:2u	1	600	2	51.66	1	61	3	6	convexity	1	1	0	4.5	1
87	1	17.6	9	0.1	0	0	1	0	0	0	0	0	sliding down, tumor bleeding	20	3	1	0	0	0	0	0	0	2nd degree AV block	0	0	8500	11	259	1.04	1	0	11.1	1	0	1:6u	1	1000	0	52	1	62	3	4	convexity	3	1	1	5.5	1
53	0	29.3	15	1	1	0	0	0	0	0	0	0	0	80	2	0	0	0	1	0	0	0		0	0	7900	14.2	241	0.98	0	0	13.55	0	0	1:4u	1	950	1	72	3	66	2	6	sphenoid ridge	3	1	1	3.2	1
46	1	24.9	15	4	1	0	0	1	0	0	0	0	0	80	3	1	0	0	0	0	0	0	hepatitis	0	0	8800	12	277	0.99	0	1	4.53	0	0	0	0	250	2	63.3	2	59	3	7	sphenoid ridge	3	1	2	5.2	1
68	0	20	15	0.1	1	1	0	0	0	0	0	0	0	90	3	1	0	0	0	0	0	0	hepatitis C	0	0	6100	13.4	142	1.02	0	0	9.05	0	0	4:2u	1	500	2	61.3	2	58	3	7	convexity	1	0	2	3.5	1
57	0	19.1	15	2	1	0	0	0	0	0	1	0	personal change	80	3	1	0	0	0	0	0	0		0	0	9500	10.9	241	0.98	0	1	13	0	0	1:2u/4:2u	1	1000	0	56.7	2	52	4	6	falx	2	1	1	6.2	1
54	1	22.9	15	12	0	0	0	0	0	0	1	0	poor memory	70	2	0	0	0	1	0	0	0	hepatitis B	0	0	5100	15.2	227	1.04	0	0	11.7	0	0	4:4u	1	500	2	63.3	2	90	0	4	falx	2	0	0	5.4	1
54	0	22	15	6	0	0	1	0	0	0	1	0	hearing impared, poor memory	70	3	1	0	0	0	0	0	0		0	0	7400	12.9	283	0.96	0	1	9.4	0	0	1:1u	1	300	2	46.7	1	48	4	7	convexity	1	1	0	7.5	1
41	0	19.3	15	0.1	1	1	0	1	0	0	0	0	syncope	70	2	0	0	0	0	0	0	0	anemia	0	0	4700	6.8	263	1.07	0	0	8.4	0	0	1:4u	1	700	1	49.3	1	58	3	5	convexity	1	0	1	3.4	1
79	0	20.6	13	0.1	0	1	1	0	0	0	0	1	aphasia	40	3	1	0	0	1	0	0	0	asthma	0	0	6300	11.2	232	0.93	0	0	14.1	0	0	1:6u	1	1100	0	54	1	48	4	5	falx	2	1	0	3.2	1
20	1	19.4	15	6	1	0	1	1	0	0	0	0		70	2	0	0	0	0	0	0	0	acute leukemia	0	0	6600	14.3	244	0.97	0	0	7.6	0	0	4:2u	1	250	2	48.7	1	56	3	6	convexity	1	1	2	8	1
73	1	27.4	15	12	0	0	0	0	0	0	1	0	personal change	70	3	1	0	1	1	0	0	0	colon CA s/p	0	0	7500	15.6	265	0.98	0	0	3.9	0	0	0	0	200	2	66	2	58	3	7	falx	2	0	1	2.6	1
69	0	25.3	12	12	0	0	0	0	0	0	0	1	poor naming	60	3	1	0	0	1	0	0	0		0	0	8500	13.4	341	0.97	0	1	6.9	0	0	1:4u	1	1000	1	78.3	3	70	1	5	convexity	1	0	0	6.8	1
48	0	21.3	15	12	1	0	1	0	0	0	0	0	hydrocephalus, ataxia	70	3	1	0	0	0	0	0	0	hepatitis B	0	0	6200	12.7	146	0.98	0	1	11.8	0	0	1:4u	1	1000	1	53.3	1	70	1	3	cerebellum	4	1	0	4.3	1
50	1	22.9	15	3	1	0	1	0	0	0	0	0		70	2	0	0	0	0	0	0	0		0	0	8800	15.5	283	0.99	0	0	8.2	0	0	1:11u 2:8u	1	2500	0	58.9	2	64	3	5	convexity	1	1	0	5.1	1
67	1	24	15	0.1	0	1	0	0	0	0	0	0	GTC	60	3	1	0	0	0	0	0	0		0	0	18100	14.6	257	1.01	0	0	5.9	0	0	0	0	150	2	72	3	68	2	7	convexity	1	0	1	4.7	1
32	0	24.3	15	0.27	0	0	0	0	1	0	0	0	blurr vision	70	2	0	0	0	0	0	0	0	pregancy 19th wk	0	0	8800	10.4	255	0.92	0	0	9.8	0	0	0	0	250	2	73.3	3	68	2	7	sellar	3	1	0	2	1
70	0	20.5	15	24	0	0	0	0	0	0	1	0	congitive impairment	70	2	0	0	1	0	0	0	0	psychosis	0	0	5900	12.4	258	0.96	0	1	16.1	0	0	1:4u 2:8u 4:8u	1	3600	0	58.8	2	66	2	4	tentorium	4	1	0	6.2	1
70	0	27.3	15	0.1	1	0	0	1	0	0	0	0	smell impiarment	80	3	1	0	1	1	0	0	0		0	0	11900	14.1	262	0.97	0	0	8	0	0	0	0	250	2	68	2	70	2	6	oflactory groove	3	1	0	2.9	1
23	0	28.9	15	12	0	0	0	0	0	1	0	0	bil. Temporal hemiangoia	70	1	0	0	0	0	0	0	0	0	0	0	8900	14.5	246	0.96	0	0	10.2	0	0	0	0	100	3	81.3	1	76	1	5	sellar	3	1	0	2.8	1
82	0	26	15	0.2	0	0	0	0	0	0	0	0	fever	70	2	0	0	0	1	0	0	1	common cough	0	0	9000	11.7	195	1.07	0	0	6.9	0	0	0	0	90	3	67.3	2	56	3	8	convexity	1	0	1	3.3	1
78	0	24.7	15	24	0	0	0	0	0	0	0	0		70	2	0	0	0	1	0	0	0	compression frcature	0	0	5000	13.1	281	1	0	0	9.5	0	0	0	0	30	3	73.3	3	64	3	9	cerebellum	4	1	1	3.6	1
57	0	18.7	15	12	1	0	0	0	0	0	0	0		70	3	1	0	0	0	0	0	0		0	0	5800	12.4	221	1.02	0	0	11.5	0	0	4:2u	1	250	2	62	2	51	4	8	tentorium	4	1	0	3.1	1
68	1	19.5	15	6	0	0	0	0	0	0	0	0	smell impiarment	80	3	1	0	0	1	0	0	0	HCVliver cirrhosis , thrombocytopenia	0	0	5400	14.5	95	1.01	0	0	11	1	1	1:16u 2:4u 3:24u	1	4200	0	56	2	66	2	4	oflactory groove	3	1	0	2.5	1
77	0	23.1	15	1	0	0	0	0	0	0	0	0	TIA	70	3	1	0	0	1	0	0	0	colon CA s/p	0	0	5700	14.3	251	0.96	0	0	8.5	0	0	0	0	200	2	66.7	2	60	3	7	convexity	1	1	0	3.1	1
51	1	25	15	0.1	0	0	1	0	0	0	0	0		50	2	0	0	0	0	0	0	0		0	0	15500	15	250	0.96	0	0	14.5	0	0	1:4u	1	1000	1	76	1	52	4	6	falx	2	1	1	5.3	1
56	1	24.9	15	9	0	0	0	0	0	1	0	0	blindness	70	1	0	0	0	0	0	0	0		0	0	6000	16.2	159	1.02	0	0	13.2	0	0	4:1u	1	300	2	66.7	2	58	3	7	sellar	3	1	0	2.4	1
49	0	20.9	15	8	1	0	0	1	0	0	0	0	V, VIII, VI, IX crainal nerve symptom	80	3	1	0	0	0	0	0	0		0	0	13100	13.5	215	1.06	0	0	10	1	0	1:2u 4:2u	1	850	1	64	2	58	3	6	cp angle	4	1	2	4.5	1
70	0	26	15	3	0	0	0	0	0	0	1	0	frontal syndrome, urine continence	70	3	1	0	1	1	0	0	0	liver cirrohosis	0	0	2800	12.2	82	1.16	0	1	12.2	0	0	1:8u 2:4u 3:12u	1	1800	0	54	1	96	0	1	oflactory groove	3	1	2	5.5	1
56	1	29	15	0.1	0	0	1	0	0	0	0	0		60	3	1	0	0	1	1	0	0	CML	0	0	3600	7.7	36	1.14	0	0	8.5	0	0	1:3u 3:12u 4:2u	1	1450	0	64.7	2	60	3	5	convexity	1	0	1	4.9	1
69	0	25.6	15	0.25	0	1	0	0	0	0	0	0		50	3	1	1	0	0	0	0	0	asthma	0	0	4800	13	115	1.11	0	0	9.8	0	0	1:4u 2:4u, 3:12u, 4:6u	1	2550	0	74.7	1	60	3	4	sphenoid ridge	3	0	1	4.5	1
63	0	32.9	15	1	0	0	0	0	0	0	0	0	transient right UE weakness, r/o CVA	70	3	1	0	0	1	0	0	1	thyroid goiter	1	1	6400	13.2	164	1.02	0	0	6	0	0	1:2u	1	350	2	76	1	68	2	5	convexity	1	1	0	2.2	1
79	1	26.8	10	0.1	0	0	1	0	0	0	1	0	conscious change	20	3	1	0	0	1	0	0	0		0	0	5300	12.9	185	1.03	1	0	6	0	0	1:2u	1	700	1	64	2	56	3	6	convexity	1	1	1	2	1
53	0	25.7	15	0.5	1	0	1	0	0	0	0	0		70	2	0	0	0	1	0	0	0		0	0	6000	14	246	0.99	0	1	6.8	0	0	0	0	200	2	63.3	2	54	4	8	convexity	1	0	2	4.7	1
[truncated: 22 more columns]
